# Supplementary material for: Immune and gene-expression profiling in estrogen receptor low and negative early breast cancer
Source: J Natl Cancer Inst. 2024 Jul 31;116(12):1914–27. doi: 10.1093/jnci/djae178 (PMC11630536; doi:10.1093/jnci/djae178)
Supplement: djae178_Supplementary_Data [file djae178_supplementary_data.zip]

Archive with 8 entries (7 files):
- djae178_Supplementary_Data/
- djae178_Supplementary_Data/Supplementary Figure 1.pdf
- djae178_Supplementary_Data/Supplementary Figure 2 - Revised.pdf
- djae178_Supplementary_Data/Supplementary Figure 3 - Revised.pdf
- djae178_Supplementary_Data/Supplementary Figure 4.pdf
- djae178_Supplementary_Data/Supplementary Figure 5.pdf
- djae178_Supplementary_Data/Supplementary Figure 6 - Revised.pdf
- djae178_Supplementary_Data/Supplementary Material - ERlow - Clean.docx
